# Supplementary material for: Transcriptome analysis of genes involved in anthocyanins biosynthesis and transport in berries of black and white spine grapes (Vitis davidii)
Source: Hereditas. 2016 Dec 7;153:17. doi: 10.1186/s41065-016-0021-1 (PMC5226110; doi:10.1186/s41065-016-0021-1)
Supplement: Additional file 1: Table S1. — B2vsW2.DEG_GO_enrichment_result. (XLS 147 kb) [file 41065_2016_21_MOESM1_ESM.xls]

## Sheet: Sheet1
GO_accession	Description	Term_type	Over_represented_pValue	Corrected_pValue	DEG_item	DEG_list	Bg_item	Bg_list	Up	Up_Gene_names	Down	Down_Gene_names
GO:0016491	oxidoreductase activity	molecular_function	8.5787e-10	3.5293e-06	460	2924	2535	20850	197	VIT_01s0026g00220,Novel02388,VIT_01s0010g01200,VIT_05s0136g00260,VIT_17s0000g05790,VIT_18s0001g14770,VIT_06s0061g01480,VIT_15s0046g03590,VIT_08s0007g06390,VIT_17s0000g09550,VIT_07s0095g00750,VIT_04s0044g00190,VIT_05s0029g00330,VIT_13s0067g01650,VIT_07s0005g03780,VIT_04s0023g02810,VIT_11s0016g02280,VIT_19s0014g01800,VIT_05s0029g01340,Novel01517,VIT_09s0002g02940,VIT_19s0014g04660,VIT_11s0016g04970…	263	Novel00138,VIT_03s0063g01480,VIT_07s0005g04860,VIT_13s0047g00990,VIT_08s0007g03770,VIT_07s0129g00460,VIT_11s0206g00110,VIT_07s0151g00260,VIT_04s0008g02460,VIT_06s0004g05430,VIT_03s0132g00040,VIT_19s0014g05090,VIT_18s0001g12180,VIT_00s2376g00010,VIT_12s0028g02450,VIT_04s0008g05490,VIT_08s0007g07730,VIT_19s0015g02140,VIT_13s0047g00550,VIT_00s0555g00020,Novel00992,VIT_15s0046g03570,VIT_04s0023g02650…
GO:0008150	biological_process	biological_process	1.4798e-07	0.0003044	2241	2924	15079	20850	922	VIT_17s0053g00120,VIT_13s0067g02120,VIT_16s0022g01970,VIT_00s0662g00040,VIT_19s0014g04400,VIT_12s0142g00430,VIT_08s0007g01540,VIT_10s0116g00760,Novel01632,VIT_04s0008g03550,VIT_07s0005g03740,VIT_16s0100g00400,VIT_18s0001g12800,VIT_08s0007g03960,VIT_07s0031g02300,VIT_02s0025g04890,VIT_14s0030g00650,VIT_00s0414g00060,VIT_02s0012g02810,VIT_17s0000g00920,VIT_02s0087g00340,VIT_15s0048g00890,VIT_16s001…	1319	VIT_16s0039g01310,VIT_11s0016g00670,VIT_16s0098g00770,VIT_19s0027g01350,VIT_06s0004g07680,VIT_14s0066g02020,Novel01220,VIT_14s0066g01820,VIT_18s0041g00650,VIT_01s0011g05290,VIT_10s0003g04540,VIT_18s0041g00670,VIT_02s0087g00720,VIT_19s0027g00740,VIT_07s0191g00050,VIT_07s0031g02630,VIT_13s0019g05370,VIT_17s0000g07840,VIT_11s0052g00240,VIT_03s0091g00500,VIT_03s0091g00510,VIT_02s0025g04360,VIT_19s001…
GO:0008202	steroid metabolic process	biological_process	5.1461e-07	0.0007057	44	2924	142	20850	20	VIT_08s0040g02710,VIT_14s0083g00320,VIT_04s0023g00130,VIT_02s0025g01180,VIT_07s0005g00490,VIT_08s0058g01120,VIT_15s0048g00330,VIT_02s0025g01260,VIT_02s0033g00290,VIT_15s0046g03580,VIT_15s0048g00320,VIT_00s0373g00040,VIT_17s0000g05580,VIT_01s0011g03480,VIT_13s0019g00840,VIT_02s0012g01570,VIT_15s0046g03590,VIT_06s0080g00990,VIT_10s0003g01000,VIT_18s0001g12800	24	VIT_16s0039g01670,VIT_15s0046g01160,VIT_08s0007g00920,VIT_08s0007g08470,VIT_03s0088g01190,VIT_13s0064g00270,VIT_03s0038g00740,VIT_14s0030g02180,VIT_13s0047g00990,VIT_06s0061g00080,VIT_16s0050g00990,VIT_13s0064g00440,VIT_15s0048g01010,VIT_13s0101g00250,VIT_09s0054g01770,VIT_14s0060g01970,VIT_17s0119g00110,VIT_02s0012g01900,VIT_15s0048g01000,VIT_17s0000g00820,VIT_03s0038g04620,VIT_06s0004g02100,VIT…
GO:0055114	oxidation-reduction process	biological_process	3.6056e-06	0.0037083	420	2924	2424	20850	181	VIT_14s0083g00320,VIT_06s0004g01250,VIT_12s0059g01060,VIT_16s0039g00760,VIT_06s0009g01740,VIT_06s0009g02830,VIT_15s0021g02700,VIT_05s0049g00330,VIT_04s0044g01130,VIT_02s0033g00290,VIT_08s0007g04170,VIT_15s0048g00330,VIT_14s0066g02170,VIT_11s0016g02380,VIT_04s0023g03370,VIT_14s0081g00490,VIT_02s0025g03630,VIT_15s0024g00070,VIT_13s0019g04240,VIT_11s0016g01020,Novel00669,VIT_00s0373g00040,VIT_08s000…	239	VIT_14s0006g02610,VIT_12s0055g01010,VIT_01s0011g01320,VIT_16s0039g01670,VIT_07s0005g02660,VIT_12s0055g01030,VIT_00s0371g00100,VIT_04s0008g04920,VIT_05s0020g01310,VIT_02s0033g01380,VIT_12s0059g01150,VIT_19s0014g02830,VIT_12s0035g02150,VIT_10s0116g00560,VIT_18s0001g03910,VIT_18s0001g06720,VIT_15s0021g01850,VIT_13s0019g02210,VIT_13s0101g00250,VIT_08s0058g00700,VIT_15s0048g01010,VIT_12s0057g01030,VIT…
GO:0055085	transmembrane transport	biological_process	5.4014e-06	0.0044443	217	2924	1123	20850	107	VIT_08s0040g02760,VIT_05s0020g02170,VIT_02s0025g02390,VIT_14s0108g00630,VIT_07s0005g06290,VIT_13s0047g00010,VIT_01s0011g01510,VIT_02s0087g00340,VIT_00s2188g00010,VIT_06s0004g00800,VIT_18s0001g13910,VIT_06s0004g02140,Novel02245,VIT_03s0038g00430,VIT_08s0007g01810,VIT_08s0056g00470,VIT_02s0025g03220,VIT_02s0025g04540,VIT_16s0050g00900,VIT_11s0016g03920,VIT_04s0069g00770,VIT_02s0025g03630,VIT_03s009…	110	VIT_03s0038g04260,VIT_08s0007g02240,VIT_07s0104g00830,VIT_18s0086g00180,VIT_08s0056g01080,VIT_19s0085g00790,VIT_15s0107g00270,VIT_09s0002g03640,VIT_00s0301g00050,VIT_00s0259g00140,VIT_18s0001g00820,VIT_17s0000g02420,VIT_14s0030g00220,VIT_07s0104g01730,VIT_19s0015g00020,VIT_11s0016g00910,Novel00242,VIT_03s0097g00520,VIT_07s0005g02660,VIT_04s0044g01870,VIT_08s0056g01480,VIT_08s0007g06760,VIT_15s004…
GO:0006694	steroid biosynthetic process	biological_process	8.3528e-06	0.0051872	40	2924	137	20850	19	VIT_15s0046g03580,VIT_02s0025g01260,VIT_02s0033g00290,VIT_08s0058g01120,VIT_15s0048g00330,VIT_02s0025g01180,VIT_07s0005g00490,VIT_14s0083g00320,VIT_08s0040g02710,VIT_10s0003g01000,VIT_06s0080g00990,VIT_18s0001g12800,VIT_15s0046g03590,VIT_01s0011g03480,VIT_02s0012g01570,VIT_13s0019g00840,VIT_17s0000g05580,VIT_00s0373g00040,VIT_15s0048g00320	21	VIT_13s0047g00990,VIT_03s0038g00740,VIT_14s0030g02180,VIT_13s0064g00270,VIT_03s0088g01190,VIT_08s0007g08470,VIT_08s0007g00920,VIT_15s0046g01160,VIT_16s0039g01670,VIT_13s0047g00550,VIT_02s0025g04210,VIT_03s0038g04620,VIT_17s0119g00110,VIT_02s0012g01900,VIT_15s0048g01000,VIT_13s0101g00250,VIT_09s0054g01770,VIT_14s0060g01970,VIT_06s0061g00080,VIT_13s0064g00440,VIT_15s0048g01010
GO:0016616	oxidoreductase activity, acting on the CH-OH group of donors, NAD or NADP as acceptor	molecular_function	8.8261e-06	0.0051872	93	2924	410	20850	46	VIT_04s0008g00180,VIT_07s0005g00490,Novel01517,VIT_07s0005g03350,VIT_07s0104g01250,VIT_14s0030g00650,VIT_03s0180g00260,VIT_00s0615g00020,VIT_05s0029g00330,VIT_16s0039g02750,VIT_15s0046g03580,VIT_02s0025g01260,VIT_17s0000g10430,VIT_04s0079g00530,VIT_00s0233g00180,VIT_00s1389g00010,VIT_01s0010g02460,VIT_10s0003g01000,VIT_18s0001g12800,VIT_01s0011g03480,VIT_13s0019g00840,VIT_02s0012g01570,VIT_18s000…	47	VIT_07s0104g01260,VIT_03s0088g01190,VIT_17s0000g02250,VIT_17s0000g06780,VIT_08s0007g00920,VIT_15s0046g01160,VIT_17s0000g08010,VIT_10s0003g05450,VIT_19s0090g01320,VIT_09s0018g01870,VIT_07s0031g01250,VIT_03s0038g00740,VIT_10s0003g05040,VIT_14s0030g02180,VIT_03s0017g01420,VIT_02s0012g01900,VIT_02s0154g00170,VIT_14s0060g01970,VIT_16s0100g00670,VIT_18s0001g13200,VIT_03s0017g01470,VIT_05s0049g01650,VIT…
GO:0016705	oxidoreductase activity, acting on paired donors, with incorporation or reduction of molecular oxygen	molecular_function	1.2227e-05	0.0062875	149	2924	745	20850	66	VIT_11s0016g01290,VIT_07s0104g01250,VIT_10s0003g02490,VIT_05s0049g00300,VIT_13s0067g00660,VIT_18s0001g12210,VIT_18s0001g13770,VIT_06s0009g02810,VIT_05s0102g01110,VIT_03s0063g01150,VIT_08s0040g00780,VIT_17s0000g07210,VIT_12s0028g01120,VIT_00s0233g00180,VIT_02s0025g04010,VIT_06s0009g03010,VIT_01s0150g00210,VIT_06s0009g02840,VIT_02s0025g04720,VIT_03s0063g01290,VIT_06s0009g03130,VIT_16s0039g00760,VIT…	83	VIT_19s0015g02910,VIT_07s0104g01260,VIT_06s0080g00090,VIT_06s0004g06480,VIT_13s0019g03040,VIT_15s0048g01590,VIT_00s0389g00030,VIT_02s0025g02970,VIT_14s0083g01110,VIT_18s0001g09650,VIT_17s0000g03890,VIT_18s0001g03470,VIT_18s0001g12170,VIT_05s0049g00230,VIT_04s0044g02010,VIT_02s0025g02960,VIT_18s0001g01110,VIT_13s0064g01320,VIT_19s0140g00120,VIT_12s0028g02420,VIT_11s0016g01880,VIT_16s0022g01390,VIT…
GO:0048037	cofactor binding	molecular_function	1.6417e-05	0.0070236	152	2924	759	20850	78	VIT_13s0019g02180,VIT_08s0040g02710,VIT_04s0023g01320,VIT_06s0009g01740,VIT_02s0025g03630,VIT_14s0081g00490,VIT_06s0061g00670,VIT_02s0033g00290,VIT_04s0044g01130,VIT_15s0048g00330,VIT_00s0615g00010,VIT_08s0105g00460,VIT_00s0373g00040,VIT_04s0044g01110,VIT_06s0080g00990,VIT_17s0000g00920,VIT_00s0346g00110,VIT_17s0000g05580,VIT_04s0023g01650,VIT_04s0008g00180,VIT_06s0004g07660,VIT_08s0040g01200,VIT…	74	VIT_16s0050g00750,VIT_00s0371g00100,VIT_16s0039g01670,VIT_00s0218g00110,VIT_13s0019g02170,VIT_14s0219g00280,VIT_04s0008g01880,VIT_08s0058g00930,VIT_18s0001g14980,VIT_12s0057g01030,VIT_15s0048g01000,VIT_13s0101g00250,VIT_09s0054g01770,VIT_00s2648g00010,VIT_15s0048g01010,VIT_06s0004g05340,VIT_07s0104g00510,VIT_03s0038g02510,VIT_03s0180g00250,VIT_07s0104g01260,VIT_03s0088g01190,VIT_08s0007g00920,VIT…
GO:0006006	glucose metabolic process	biological_process	1.7072e-05	0.0070236	43	2924	157	20850	32	VIT_08s0007g04170,VIT_11s0016g04190,VIT_04s0008g00520,VIT_08s0007g05490,VIT_05s0029g00330,VIT_17s0000g04540,VIT_14s0128g00600,VIT_00s1995g00010,VIT_19s0085g00370,VIT_14s0128g00570,VIT_08s0007g03830,VIT_00s0615g00020,VIT_16s0050g02180,VIT_08s0056g00200,VIT_00s2576g00010,VIT_03s0180g00260,VIT_16s0022g01770,VIT_13s0074g00210,VIT_01s0011g04350,VIT_01s0127g00270,VIT_01s0010g01130,VIT_00s0371g00050,VIT…	11	VIT_09s0018g01870,VIT_08s0040g01440,VIT_10s0003g05040,VIT_00s0371g00100,VIT_03s0180g00250,VIT_19s0085g00380,VIT_02s0154g00170,VIT_19s0015g01720,VIT_08s0007g07600,VIT_12s0057g01030,VIT_03s0038g03530
GO:0016614	oxidoreductase activity, acting on CH-OH group of donors	molecular_function	2.8669e-05	0.010722	94	2924	427	20850	47	VIT_01s0010g02460,VIT_00s0233g00180,VIT_00s1389g00010,VIT_18s0001g14910,VIT_01s0010g01130,VIT_02s0012g01570,VIT_13s0019g00840,VIT_01s0011g03480,VIT_18s0001g12800,VIT_10s0003g01000,VIT_03s0180g00260,VIT_00s0615g00020,VIT_14s0030g00650,VIT_07s0104g01250,Novel01517,VIT_07s0005g03350,VIT_04s0008g00180,VIT_07s0005g00490,VIT_04s0079g00530,VIT_02s0025g01260,VIT_17s0000g10430,VIT_15s0046g03580,VIT_07s000…	47	VIT_03s0017g01470,VIT_18s0001g13200,VIT_02s0154g00170,VIT_16s0100g00670,VIT_14s0060g01970,VIT_02s0012g01900,VIT_16s0100g00290,VIT_08s0007g07400,VIT_04s0044g01740,VIT_03s0038g04620,VIT_02s0025g04210,VIT_05s0049g01650,VIT_17s0000g08010,VIT_10s0003g05450,VIT_19s0090g01320,VIT_15s0046g01160,VIT_08s0007g00920,VIT_17s0000g02250,VIT_17s0000g06780,VIT_07s0104g01260,VIT_03s0088g01190,VIT_03s0017g01420,VIT…
GO:0006007	glucose catabolic process	biological_process	5.2028e-05	0.016076	37	2924	134	20850	27	VIT_00s0615g00010,VIT_00s0233g00180,VIT_00s1389g00010,VIT_13s0067g02120,VIT_08s0007g03960,VIT_17s0000g02140,VIT_10s0071g01060,VIT_00s0346g00110,VIT_00s0371g00050,VIT_18s0001g14910,VIT_01s0010g01130,VIT_01s0011g04350,VIT_13s0074g00210,VIT_16s0022g01770,VIT_19s0085g00370,VIT_08s0056g00200,VIT_16s0050g02180,VIT_03s0180g00260,VIT_00s0615g00020,VIT_08s0007g03830,VIT_14s0128g00570,VIT_14s0128g00600,VIT…	10	VIT_03s0038g03530,VIT_02s0154g00170,VIT_19s0015g01720,VIT_08s0007g07600,VIT_19s0085g00380,VIT_03s0180g00250,VIT_00s0371g00100,VIT_09s0018g01870,VIT_10s0003g05040,VIT_08s0040g01440
GO:0019320	hexose catabolic process	biological_process	5.2028e-05	0.016076	37	2924	134	20850	27	VIT_08s0007g03960,VIT_13s0067g02120,VIT_00s0346g00110,VIT_17s0000g02140,VIT_10s0071g01060,VIT_01s0010g01130,VIT_18s0001g14910,VIT_00s0371g00050,VIT_00s0615g00010,VIT_00s1389g00010,VIT_00s0233g00180,VIT_14s0128g00600,VIT_08s0007g05490,VIT_05s0029g00330,VIT_17s0000g04540,VIT_08s0007g04170,VIT_04s0008g00520,VIT_01s0011g04350,VIT_16s0022g01770,VIT_13s0074g00210,VIT_19s0085g00370,VIT_00s0615g00020,VIT…	10	VIT_19s0085g00380,VIT_03s0180g00250,VIT_03s0038g03530,VIT_19s0015g01720,VIT_02s0154g00170,VIT_08s0007g07600,VIT_09s0018g01870,VIT_10s0003g05040,VIT_08s0040g01440,VIT_00s0371g00100
GO:0003824	catalytic activity	molecular_function	5.8988e-05	0.016076	1721	2924	11316	20850	748	VIT_13s0067g03810,VIT_04s0043g00160,VIT_16s0050g01920,VIT_11s0016g04700,VIT_06s0009g02840,VIT_12s0028g03930,VIT_19s0014g02000,VIT_10s0003g01000,VIT_00s2342g00010,Novel01807,VIT_19s0027g01700,VIT_16s0098g00670,VIT_00s0324g00050,VIT_16s0039g01440,VIT_03s0180g00200,VIT_02s0234g00100,VIT_17s0000g10430,VIT_16s0098g01380,VIT_16s0039g02750,VIT_07s0031g00190,VIT_03s0017g00870,VIT_05s0062g01070,VIT_07s010…	973	VIT_18s0122g01260,VIT_14s0066g00810,VIT_15s0046g03340,VIT_18s0001g01570,VIT_18s0089g01140,VIT_18s0001g01110,VIT_00s0218g00170,VIT_14s0066g02060,VIT_17s0000g07670,VIT_14s0066g00550,VIT_00s0429g00040,VIT_11s0103g00120,VIT_11s0016g04250,VIT_05s0049g01650,VIT_06s0004g03540,VIT_12s0028g01570,VIT_04s0044g01510,VIT_19s0015g01120,VIT_08s0007g00920,VIT_06s0004g04310,VIT_16s0039g01910,VIT_03s0063g00710,VIT…
GO:0044724	single-organism carbohydrate catabolic process	biological_process	6.1075e-05	0.016076	41	2924	154	20850	29	VIT_00s0233g00180,VIT_00s1389g00010,VIT_00s0615g00010,VIT_00s0371g00050,VIT_18s0001g14910,VIT_01s0010g01130,VIT_17s0000g02140,VIT_10s0071g01060,VIT_00s0346g00110,VIT_13s0067g02120,VIT_03s0038g01480,VIT_08s0007g03960,VIT_08s0007g03830,VIT_14s0128g00570,VIT_16s0050g02180,VIT_03s0180g00260,VIT_08s0056g00200,VIT_00s0615g00020,VIT_09s0002g02940,VIT_19s0085g00370,VIT_13s0074g00210,VIT_16s0022g01770,VIT…	12	VIT_08s0007g07600,VIT_02s0154g00170,VIT_19s0015g01720,VIT_03s0038g03530,VIT_03s0180g00250,VIT_19s0085g00380,VIT_00s0371g00100,VIT_11s0016g02800,VIT_05s0077g00510,VIT_08s0040g01440,VIT_10s0003g05040,VIT_09s0018g01870
GO:0046365	monosaccharide catabolic process	biological_process	6.2523e-05	0.016076	37	2924	135	20850	27	VIT_16s0022g01770,VIT_13s0074g00210,VIT_01s0011g04350,VIT_19s0085g00370,VIT_14s0128g00570,VIT_08s0007g03830,VIT_00s0615g00020,VIT_03s0180g00260,VIT_16s0050g02180,VIT_08s0056g00200,VIT_08s0007g05490,VIT_05s0029g00330,VIT_17s0000g04540,VIT_14s0128g00600,VIT_08s0007g04170,VIT_04s0008g00520,VIT_00s0615g00010,VIT_00s1389g00010,VIT_00s0233g00180,VIT_08s0007g03960,VIT_13s0067g02120,VIT_00s0346g00110,VIT…	10	VIT_00s0371g00100,VIT_09s0018g01870,VIT_08s0040g01440,VIT_10s0003g05040,VIT_03s0038g03530,VIT_02s0154g00170,VIT_19s0015g01720,VIT_08s0007g07600,VIT_19s0085g00380,VIT_03s0180g00250
GO:0044710	single-organism metabolic process	biological_process	0.00010737	0.025983	718	2924	4440	20850	306	VIT_09s0018g01940,VIT_08s0007g06830,VIT_14s0068g00920,VIT_17s0000g02700,VIT_12s0059g02150,VIT_18s0164g00100,VIT_18s0001g13780,VIT_01s0011g03480,VIT_13s0074g00150,VIT_11s0016g04970,VIT_16s0050g02180,Novel01517,VIT_07s0005g03690,VIT_11s0016g02280,VIT_04s0023g02810,VIT_08s0040g02210,VIT_07s0005g03780,VIT_05s0029g00330,VIT_04s0044g00190,VIT_17s0000g07300,VIT_07s0130g00320,VIT_11s0016g03900,VIT_01s012…	412	VIT_16s0050g00990,VIT_05s0051g00910,VIT_05s0094g01160,VIT_18s0089g01190,VIT_16s0098g01220,VIT_09s0002g00910,VIT_11s0016g03010,VIT_01s0011g02740,VIT_02s0025g04860,VIT_03s0038g04620,VIT_01s0011g05100,VIT_15s0046g03210,VIT_02s0025g04210,VIT_19s0090g01320,VIT_08s0007g05260,VIT_03s0063g01930,VIT_16s0039g00900,VIT_02s0154g00590,VIT_18s0001g06370,VIT_17s0000g06780,VIT_09s0002g00570,VIT_11s0016g05300,VIT…
GO:0006629	lipid metabolic process	biological_process	0.00014483	0.027869	241	2924	1313	20850	101	VIT_03s0180g00200,VIT_10s0071g00850,VIT_04s0023g00130,VIT_00s0324g00050,VIT_16s0039g01440,VIT_09s0002g06590,VIT_07s0104g01250,VIT_08s0056g00080,VIT_00s0324g00070,VIT_16s0050g01600,VIT_00s0615g00020,VIT_08s0056g00100,VIT_05s0102g01110,VIT_07s0031g00920,VIT_10s0003g01420,VIT_18s0001g14780,VIT_00s0233g00060,VIT_11s0016g04700,VIT_00s0515g00010,VIT_00s0233g00180,VIT_00s1389g00010,VIT_05s0020g04570,VIT…	140	VIT_07s0104g01260,VIT_03s0088g01190,VIT_13s0019g03040,VIT_08s0007g00920,VIT_15s0046g01160,VIT_07s0151g00130,VIT_07s0031g02390,VIT_11s0052g01600,VIT_06s0004g03540,VIT_18s0001g12550,VIT_14s0066g00250,VIT_14s0030g02180,VIT_10s0003g05040,VIT_12s0142g00130,Novel00729,VIT_03s0038g00740,VIT_00s0258g00090,VIT_14s0066g02060,VIT_11s0016g01880,VIT_02s0012g01900,VIT_17s0000g07400,VIT_18s0041g00350,VIT_18s000…
GO:0019318	hexose metabolic process	biological_process	0.00014815	0.027869	49	2924	200	20850	34	VIT_07s0205g00070,VIT_13s0067g02120,VIT_08s0007g03960,VIT_07s0005g02000,VIT_17s0000g02140,VIT_10s0071g01060,VIT_00s0346g00110,VIT_01s0127g00270,VIT_00s0371g00050,VIT_18s0001g14910,VIT_01s0010g01130,VIT_00s0615g00010,VIT_02s0025g02530,VIT_00s0233g00180,VIT_00s1389g00010,VIT_17s0000g04540,VIT_08s0007g05490,VIT_05s0029g00330,VIT_14s0128g00600,VIT_00s1995g00010,VIT_11s0016g04190,VIT_08s0007g04170,VIT…	15	VIT_19s0085g00380,VIT_01s0011g01120,VIT_03s0180g00250,VIT_12s0057g01030,VIT_03s0038g03530,VIT_02s0154g00170,VIT_19s0015g01720,VIT_04s0023g03650,VIT_08s0007g07600,VIT_09s0018g01870,VIT_08s0007g03160,VIT_08s0040g01440,VIT_10s0003g05040,VIT_07s0129g01090,VIT_00s0371g00100
GO:0003854	3-beta-hydroxy-delta5-steroid dehydrogenase activity	molecular_function	0.00014903	0.027869	35	2924	128	20850	17	VIT_06s0080g00990,VIT_10s0003g01000,VIT_18s0001g12800,VIT_15s0046g03590,VIT_01s0011g03480,VIT_13s0019g00840,VIT_02s0012g01570,VIT_17s0000g05580,VIT_15s0048g00320,VIT_00s0373g00040,VIT_15s0046g03580,VIT_02s0025g01260,VIT_02s0033g00290,VIT_15s0048g00330,VIT_07s0005g00490,VIT_14s0083g00320,VIT_08s0040g02710	18	VIT_02s0025g04210,VIT_13s0047g00550,VIT_03s0038g04620,VIT_02s0012g01900,VIT_15s0048g01000,VIT_13s0101g00250,VIT_14s0060g01970,VIT_09s0054g01770,VIT_06s0061g00080,VIT_15s0048g01010,VIT_13s0047g00990,VIT_03s0038g00740,VIT_14s0030g02180,VIT_13s0064g00270,VIT_03s0088g01190,VIT_08s0007g00920,VIT_15s0046g01160,VIT_16s0039g01670
GO:0016229	steroid dehydrogenase activity	molecular_function	0.00014903	0.027869	35	2924	128	20850	17	VIT_14s0083g00320,VIT_08s0040g02710,VIT_07s0005g00490,VIT_02s0025g01260,VIT_02s0033g00290,VIT_15s0048g00330,VIT_15s0046g03580,VIT_00s0373g00040,VIT_15s0048g00320,VIT_01s0011g03480,VIT_13s0019g00840,VIT_02s0012g01570,VIT_17s0000g05580,VIT_10s0003g01000,VIT_06s0080g00990,VIT_18s0001g12800,VIT_15s0046g03590	18	VIT_15s0046g01160,VIT_16s0039g01670,VIT_03s0088g01190,VIT_08s0007g00920,VIT_13s0064g00270,VIT_13s0047g00990,VIT_03s0038g00740,VIT_14s0030g02180,VIT_13s0101g00250,VIT_09s0054g01770,VIT_14s0060g01970,VIT_06s0061g00080,VIT_15s0048g01010,VIT_02s0012g01900,VIT_15s0048g01000,VIT_03s0038g04620,VIT_13s0047g00550,VIT_02s0025g04210
GO:0033764	steroid dehydrogenase activity, acting on the CH-OH group of donors, NAD or NADP as acceptor	molecular_function	0.00014903	0.027869	35	2924	128	20850	17	VIT_02s0025g01260,VIT_02s0033g00290,VIT_15s0048g00330,VIT_15s0046g03580,VIT_14s0083g00320,VIT_08s0040g02710,VIT_07s0005g00490,VIT_01s0011g03480,VIT_13s0019g00840,VIT_02s0012g01570,VIT_17s0000g05580,VIT_10s0003g01000,VIT_06s0080g00990,VIT_18s0001g12800,VIT_15s0046g03590,VIT_00s0373g00040,VIT_15s0048g00320	18	VIT_13s0064g00270,VIT_13s0047g00990,VIT_03s0038g00740,VIT_14s0030g02180,VIT_15s0046g01160,VIT_16s0039g01670,VIT_03s0088g01190,VIT_08s0007g00920,VIT_03s0038g04620,VIT_13s0047g00550,VIT_02s0025g04210,VIT_13s0101g00250,VIT_14s0060g01970,VIT_09s0054g01770,VIT_06s0061g00080,VIT_15s0048g01010,VIT_15s0048g01000,VIT_02s0012g01900
GO:0006787	porphyrin-containing compound catabolic process	biological_process	0.00017682	0.029098	21	2924	64	20850	6	VIT_07s0005g00700,VIT_14s0060g01940,VIT_03s0063g00810,VIT_03s0063g00790,VIT_02s0025g02620,VIT_07s0130g00320	15	VIT_03s0063g00700,VIT_03s0063g00750,VIT_05s0020g03010,VIT_11s0016g05300,VIT_02s0012g01640,VIT_03s0063g00720,VIT_13s0084g00130,Novel01275,VIT_07s0151g00130,VIT_00s0581g00010,VIT_07s0151g00250,VIT_18s0089g00370,VIT_15s0021g02470,VIT_07s0151g00210,VIT_05s0077g02010
GO:0033015	tetrapyrrole catabolic process	biological_process	0.00017682	0.029098	21	2924	64	20850	6	VIT_02s0025g02620,VIT_03s0063g00810,VIT_03s0063g00790,VIT_07s0130g00320,VIT_07s0005g00700,VIT_14s0060g01940	15	VIT_00s0581g00010,VIT_07s0151g00130,VIT_05s0077g02010,VIT_07s0151g00210,VIT_07s0151g00250,VIT_18s0089g00370,VIT_15s0021g02470,VIT_11s0016g05300,VIT_05s0020g03010,VIT_03s0063g00700,VIT_03s0063g00750,Novel01275,VIT_02s0012g01640,VIT_03s0063g00720,VIT_13s0084g00130
GO:0051187	cofactor catabolic process	biological_process	0.00017682	0.029098	21	2924	64	20850	6	VIT_14s0060g01940,VIT_07s0005g00700,VIT_07s0130g00320,VIT_02s0025g02620,VIT_03s0063g00810,VIT_03s0063g00790	15	Novel01275,VIT_02s0012g01640,VIT_13s0084g00130,VIT_03s0063g00720,VIT_05s0020g03010,VIT_03s0063g00700,VIT_03s0063g00750,VIT_11s0016g05300,VIT_18s0089g00370,VIT_07s0151g00250,VIT_15s0021g02470,VIT_05s0077g02010,VIT_07s0151g00210,VIT_00s0581g00010,VIT_07s0151g00130
GO:0005996	monosaccharide metabolic process	biological_process	0.00018972	0.03002	50	2924	207	20850	34	VIT_08s0007g04170,VIT_11s0016g04190,VIT_04s0008g00520,VIT_14s0128g00600,VIT_05s0029g00330,VIT_08s0007g05490,VIT_17s0000g04540,VIT_00s1995g00010,VIT_19s0085g00370,VIT_00s0615g00020,VIT_16s0050g02180,VIT_03s0180g00260,VIT_08s0056g00200,VIT_00s2576g00010,VIT_14s0128g00570,VIT_08s0007g03830,VIT_01s0011g04350,VIT_16s0022g01770,VIT_13s0074g00210,VIT_01s0010g01130,VIT_00s0371g00050,VIT_18s0001g14910,VIT…	16	VIT_09s0018g01870,VIT_10s0003g05040,VIT_08s0007g03160,VIT_08s0040g01440,VIT_00s0371g00100,VIT_07s0129g01090,VIT_03s0180g00250,VIT_01s0011g01120,VIT_19s0085g00380,VIT_04s0023g03650,VIT_19s0015g01720,VIT_02s0154g00170,VIT_07s0151g00090,VIT_08s0007g07600,VIT_12s0057g01030,VIT_03s0038g03530
GO:0015893	drug transport	biological_process	0.0002116	0.03109	24	2924	77	20850	12	VIT_18s0001g11760,Novel00305,VIT_06s0004g02140,VIT_12s0028g01160,VIT_19s0014g02450,VIT_03s0038g00430,VIT_18s0001g08200,VIT_08s0007g08200,VIT_12s0028g01150,VIT_16s0050g00900,VIT_19s0014g02440,VIT_16s0050g00910	12	VIT_02s0025g04420,VIT_00s0225g00050,VIT_11s0052g01570,VIT_16s0100g00460,VIT_01s0011g04450,VIT_11s0052g01560,VIT_07s0031g00750,VIT_11s0052g01510,VIT_08s0056g01080,VIT_11s0052g01550,VIT_08s0056g00780,VIT_18s0086g00180
GO:0090484	drug transporter activity	molecular_function	0.0002116	0.03109	24	2924	77	20850	12	VIT_12s0028g01150,VIT_16s0050g00900,VIT_19s0014g02440,VIT_16s0050g00910,VIT_03s0038g00430,VIT_18s0001g08200,VIT_08s0007g08200,VIT_12s0028g01160,VIT_06s0004g02140,VIT_19s0014g02450,VIT_18s0001g11760,Novel00305	12	VIT_08s0056g01080,VIT_11s0052g01550,VIT_08s0056g00780,VIT_18s0086g00180,VIT_07s0031g00750,VIT_11s0052g01510,VIT_00s0225g00050,VIT_11s0052g01570,VIT_16s0100g00460,VIT_01s0011g04450,VIT_11s0052g01560,VIT_02s0025g04420
GO:0050662	coenzyme binding	molecular_function	0.00022423	0.031809	117	2924	592	20850	52	VIT_00s0274g00080,VIT_19s0014g04660,VIT_02s0033g01330,VIT_18s0001g12800,VIT_05s0077g01310,VIT_01s0011g03480,VIT_13s0019g00840,VIT_02s0012g01570,VIT_01s0010g01130,VIT_00s0271g00110,VIT_03s0038g04680,VIT_00s0233g00180,VIT_00s0274g00090,VIT_12s0028g01120,VIT_17s0000g07210,VIT_09s0018g01940,VIT_05s0029g00330,VIT_07s0005g03780,VIT_14s0006g02240,VIT_15s0048g02390,VIT_06s0004g05400,VIT_15s0046g03580,VIT…	65	VIT_05s0049g01650,VIT_06s0080g00810,VIT_01s0146g00070,VIT_02s0025g04210,VIT_03s0038g04620,VIT_04s0044g01740,VIT_05s0020g02130,VIT_16s0100g00290,VIT_11s0016g01880,VIT_02s0012g01900,VIT_04s0044g00220,VIT_18s0001g01110,VIT_02s0154g00170,VIT_10s0003g05430,VIT_18s0001g13200,VIT_03s0017g01470,VIT_13s0067g00620,VIT_09s0018g01870,VIT_07s0031g01250,VIT_03s0038g00740,VIT_14s0030g02180,VIT_10s0003g05040,VIT…
GO:0046149	pigment catabolic process	biological_process	0.00024222	0.033216	20	2924	61	20850	6	VIT_07s0130g00320,VIT_03s0063g00790,VIT_03s0063g00810,VIT_02s0025g02620,VIT_14s0060g01940,VIT_07s0005g00700	14	VIT_15s0021g02470,VIT_07s0151g00250,VIT_18s0089g00370,VIT_07s0151g00210,VIT_05s0077g02010,VIT_07s0151g00130,VIT_00s0581g00010,VIT_03s0063g00720,VIT_13s0084g00130,VIT_02s0012g01640,Novel01275,VIT_03s0063g00750,VIT_03s0063g00700,VIT_05s0020g03010
