# Supplementary material for: Transcriptome analysis of genes involved in anthocyanins biosynthesis and transport in berries of black and white spine grapes (Vitis davidii)
Source: Hereditas. 2016 Dec 7;153:17. doi: 10.1186/s41065-016-0021-1 (PMC5226110; doi:10.1186/s41065-016-0021-1)
Supplement: Additional file 2: Table S2. — Differential expression UGTs between W3 and W1. (XLS 29 kb) [file 41065_2016_21_MOESM2_ESM.xls]

## Sheet: UFGT
Gene_id	readcount_W3	readcount_W1	log2FoldChange	pval	padj	Blast swiss prot
VIT_00s0820g00020	0	18.6674	#NAME?	3.2633e-05	0.00015393	sp|Q940V3|U91A1_ARATH UDP-glycosyltransferase 91A1 OS=Arabidopsis thaliana GN=UGT91A1 PE=2 SV=1//2.14047e-46
VIT_05s0094g01030	0	43.8421	#NAME?	3.4958e-11	3.4582e-10	sp|Q9SYK9|U74E2_ARATH UDP-glycosyltransferase 74E2 OS=Arabidopsis thaliana GN=UGT74E2 PE=1 SV=1//3.51435e-128
VIT_06s0061g00360	0	98.6935	#NAME?	4.0016e-23	9.3136e-22	sp|Q9SJL0|U86A1_ARATH UDP-glycosyltransferase 86A1 OS=Arabidopsis thaliana GN=UGT86A1 PE=2 SV=1//0
VIT_08s0007g05130	0	16.9343	#NAME?	0.00058882	0.002195	sp|Q9FI98|U76C4_ARATH UDP-glycosyltransferase 76C4 OS=Arabidopsis thaliana GN=UGT76C4 PE=2 SV=1//1.03522e-112
VIT_17s0000g04760	0	15.6262	#NAME?	0.00019456	0.00079948	sp|Q9C9B0|U89B1_ARATH UDP-glycosyltransferase 89B1 OS=Arabidopsis thaliana GN=UGT89B1 PE=2 SV=2//1.14412e-163
VIT_18s0001g05910	0	35.511	#NAME?	2.8667e-09	2.3155e-08	sp|Q9ZWJ3|U85A2_ARATH UDP-glycosyltransferase 85A2 OS=Arabidopsis thaliana GN=UGT85A2 PE=2 SV=1//0
VIT_18s0041g00830	0	32.2931	#NAME?	1.9244e-08	1.4137e-07	sp|Q9LK73|U88A1_ARATH UDP-glycosyltransferase 88A1 OS=Arabidopsis thaliana GN=UGT88A1 PE=2 SV=1//9.83669e-132
VIT_17s0000g08100	214.942	0	Inf	2.1547e-07	1.4062e-06	sp|Q9ZVX4|U90A1_ARATH UDP-glycosyltransferase 90A1 OS=Arabidopsis thaliana GN=UGT90A1 PE=2 SV=1//9.65295e-90
VIT_00s0324g00070	27.6353	0.43446	5.9911	2.2826e-05	0.00011054	sp|Q9ZWJ3|U85A2_ARATH UDP-glycosyltransferase 85A2 OS=Arabidopsis thaliana GN=UGT85A2 PE=2 SV=1//0
VIT_00s0324g00050	9505.73	172.126	5.7873	4.5978e-132	3.7918e-129	sp|Q9ZWJ3|U85A2_ARATH UDP-glycosyltransferase 85A2 OS=Arabidopsis thaliana GN=UGT85A2 PE=2 SV=1//0
VIT_06s0004g05780	45.6118	0.868919	5.714	4.6128e-10	4.0978e-09	sp|Q9LTH2|U76E2_ARATH UDP-glycosyltransferase 76E2 OS=Arabidopsis thaliana GN=UGT76E2 PE=2 SV=1//2.55062e-135
VIT_08s0007g04570	382.625	15.4543	4.6299	3.2473e-48	2.1773e-46	sp|Q9SCP6|U73D1_ARATH UDP-glycosyltransferase 73D1 OS=Arabidopsis thaliana GN=UGT73D1 PE=3 SV=1//0
VIT_13s0019g03020	144.407	8.42181	4.0999	1.0999e-09	9.3293e-09	sp|Q9SK82|U85A1_ARATH UDP-glycosyltransferase 85A1 OS=Arabidopsis thaliana GN=UGT85A1 PE=1 SV=1//1.21674e-116
VIT_05s0062g01270	4482.99	806.373	2.4749	2.7743e-48	1.8703e-46	sp|Q9LXV0|U92A1_ARATH UDP-glycosyltransferase 92A1 OS=Arabidopsis thaliana GN=UGT92A1 PE=2 SV=1//1.28598e-126
VIT_01s0010g00530	565.837	144.345	1.9709	2.9492e-19	5.3769e-18	sp|Q9LHJ2|U82A1_ARATH UDP-glycosyltransferase 82A1 OS=Arabidopsis thaliana GN=UGT82A1 PE=2 SV=1//1.14236e-172
VIT_05s0062g01280	74.7062	29.9538	1.3185	0.0016247	0.0054758	sp|Q9LXV0|U92A1_ARATH UDP-glycosyltransferase 92A1 OS=Arabidopsis thaliana GN=UGT92A1 PE=2 SV=1//8.99025e-109
VIT_08s0007g04580	438.86	210.278	1.0615	0.001374	0.0047065	sp|Q9ZQ97|U73C4_ARATH UDP-glycosyltransferase 73C4 OS=Arabidopsis thaliana GN=UGT73C4 PE=2 SV=1//3.56989e-127
VIT_14s0006g02140	1001.74	585.754	0.77414	0.0018309	0.0060933	sp|Q9LZD8|U89A2_ARATH UDP-glycosyltransferase 89A2 OS=Arabidopsis thaliana GN=UGT89A2 PE=2 SV=1//5.00279e-139
VIT_02s0033g00180	669.038	402.399	0.73346	0.00016618	0.00069157	sp|Q9ZQ96|U73C3_ARATH UDP-glycosyltransferase 73C3 OS=Arabidopsis thaliana GN=UGT73C3 PE=2 SV=1//1.36847e-42
VIT_17s0000g07790	3626.12	2681.66	0.4353	0.0057911	0.017104	sp|O48676|U74B1_ARATH UDP-glycosyltransferase 74B1 OS=Arabidopsis thaliana GN=UGT74B1 PE=1 SV=1//7.67634e-137
VIT_05s0094g01000	1316.79	2057.88	-0.64414	8.2576e-05	0.00036482	sp|Q9SYK9|U74E2_ARATH UDP-glycosyltransferase 74E2 OS=Arabidopsis thaliana GN=UGT74E2 PE=1 SV=1//4.19397e-163
VIT_05s0062g00740	962.976	1514.98	-0.65373	0.00014151	0.0005988	sp|Q0WW21|U75C1_ARATH UDP-glycosyltransferase 75C1 OS=Arabidopsis thaliana GN=UGT75C1 PE=2 SV=2//1.89497e-121
VIT_05s0062g00720	805.559	1334.26	-0.72798	2.8816e-05	0.00013697	sp|Q0WW21|U75C1_ARATH UDP-glycosyltransferase 75C1 OS=Arabidopsis thaliana GN=UGT75C1 PE=2 SV=2//4.29599e-81
VIT_08s0040g01470	202.282	340.93	-0.75311	0.0020842	0.0068534	sp|Q9SJL0|U86A1_ARATH UDP-glycosyltransferase 86A1 OS=Arabidopsis thaliana GN=UGT86A1 PE=2 SV=1//0
VIT_05s0062g00520	118.529	209.81	-0.82384	0.0024807	0.0080367	sp|O23406|U75D1_ARATH UDP-glycosyltransferase 75D1 OS=Arabidopsis thaliana GN=UGT75D1 PE=2 SV=2//4.51392e-74
VIT_05s0062g00430	159.121	283.61	-0.83378	0.0007078	0.0025928	sp|O23406|U75D1_ARATH UDP-glycosyltransferase 75D1 OS=Arabidopsis thaliana GN=UGT75D1 PE=2 SV=2//1.82682e-149
VIT_17s0000g07020	364.581	747.483	-1.0358	5.1147e-08	3.5919e-07	sp|Q9SGA8|U83A1_ARATH UDP-glycosyltransferase 83A1 OS=Arabidopsis thaliana GN=UGT83A1 PE=2 SV=1//4.69675e-117
VIT_08s0007g04590	165.219	379.272	-1.1989	2.5112e-07	1.6247e-06	sp|Q9ZQ98|U73C2_ARATH UDP-glycosyltransferase 73C2 OS=Arabidopsis thaliana GN=UGT73C2 PE=2 SV=1//0
VIT_16s0050g01610	202.298	465.734	-1.203	4.5157e-08	3.1867e-07	sp|Q9LK73|U88A1_ARATH UDP-glycosyltransferase 88A1 OS=Arabidopsis thaliana GN=UGT88A1 PE=2 SV=1//2.6165e-162
VIT_17s0000g07060	793.452	1826.87	-1.2032	8.3979e-07	5.0418e-06	sp|Q9SGA8|U83A1_ARATH UDP-glycosyltransferase 83A1 OS=Arabidopsis thaliana GN=UGT83A1 PE=2 SV=1//3.02478e-16
VIT_03s0180g00280	226.138	542.982	-1.2637	1.8815e-09	1.559e-08	sp|O22182|U84B1_ARATH UDP-glycosyltransferase 84B1 OS=Arabidopsis thaliana GN=UGT84B1 PE=2 SV=1//6.07135e-131
VIT_06s0004g06370	95.1178	231.848	-1.2854	3.022e-06	1.6764e-05	sp|Q9LML6|U71C4_ARATH UDP-glycosyltransferase 71C4 OS=Arabidopsis thaliana GN=UGT71C4 PE=2 SV=2//1.60165e-156
VIT_14s0066g01490	12.7739	35.2436	-1.4642	0.015241	0.040085	sp|Q9ZVX4|U90A1_ARATH UDP-glycosyltransferase 90A1 OS=Arabidopsis thaliana GN=UGT90A1 PE=2 SV=1//2.83922e-68
VIT_06s0009g02450	81.0844	226.601	-1.4827	5.504e-08	3.8543e-07	sp|O64733|U87A2_ARATH UDP-glycosyltransferase 87A2 OS=Arabidopsis thaliana GN=UGT87A2 PE=2 SV=1//6.3141e-129
VIT_05s0094g01020	28.0004	80.4702	-1.523	0.00037394	0.0014556	sp|P0C7P7|U74E1_ARATH UDP-glycosyltransferase 74E1 OS=Arabidopsis thaliana GN=UGT74E1 PE=3 SV=1//1.42674e-64
VIT_06s0004g06390	655.767	2502.26	-1.932	3.1221e-29	1.0111e-27	sp|Q9LML6|U71C4_ARATH UDP-glycosyltransferase 71C4 OS=Arabidopsis thaliana GN=UGT71C4 PE=2 SV=2//1.82128e-151
Novel00729	77.0748	305.472	-1.9867	4.416e-14	5.6231e-13	sp|Q9LZD8|U89A2_ARATH UDP-glycosyltransferase 89A2 OS=Arabidopsis thaliana GN=UGT89A2 PE=2 SV=1//3.33578e-128
VIT_14s0068g00500	46.49	198.967	-2.0975	1.0091e-11	1.0437e-10	sp|Q9SGA8|U83A1_ARATH UDP-glycosyltransferase 83A1 OS=Arabidopsis thaliana GN=UGT83A1 PE=2 SV=1//1.04319e-148
Novel00647	46.0923	198.528	-2.1067	9.0061e-12	9.3503e-11	sp|Q9LZD8|U89A2_ARATH UDP-glycosyltransferase 89A2 OS=Arabidopsis thaliana GN=UGT89A2 PE=2 SV=1//1.57113e-127
VIT_16s0050g01580	299.885	1326.23	-2.1448	9.2928e-30	3.0819e-28	sp|Q9LK73|U88A1_ARATH UDP-glycosyltransferase 88A1 OS=Arabidopsis thaliana GN=UGT88A1 PE=2 SV=1//3.82324e-163
VIT_03s0017g01370	6.26273	29.6864	-2.2449	0.0025466	0.008235	sp|Q9ZWJ3|U85A2_ARATH UDP-glycosyltransferase 85A2 OS=Arabidopsis thaliana GN=UGT85A2 PE=2 SV=1//0
VIT_05s0094g01010	18.6226	98.1064	-2.3973	1.7529e-08	1.2954e-07	sp|Q9SYK9|U74E2_ARATH UDP-glycosyltransferase 74E2 OS=Arabidopsis thaliana GN=UGT74E2 PE=1 SV=1//3.27889e-59
VIT_05s0094g00990	194.544	1030.41	-2.405	6.0179e-33	2.33e-31	sp|O22822|U74F2_ARATH UDP-glycosyltransferase 74F2 OS=Arabidopsis thaliana GN=UGT74F2 PE=1 SV=1//6.03548e-177
VIT_06s0004g01640	206.142	1102.35	-2.4189	9.4475e-09	7.1876e-08	sp|Q9LXV0|U92A1_ARATH UDP-glycosyltransferase 92A1 OS=Arabidopsis thaliana GN=UGT92A1 PE=2 SV=1//2.72497e-170
VIT_08s0007g04610	5.13615	28.0393	-2.4487	0.0018996	0.0063025	sp|Q9ZQ99|U73C1_ARATH UDP-glycosyltransferase 73C1 OS=Arabidopsis thaliana GN=UGT73C1 PE=2 SV=1//3.91081e-154
VIT_03s0017g01040	38.7858	212.192	-2.4518	1.2195e-13	1.4967e-12	sp|Q9LMF1|U85A3_ARATH UDP-glycosyltransferase 85A3 OS=Arabidopsis thaliana GN=UGT85A3 PE=2 SV=2//0
VIT_14s0066g01500	4.73845	27.6048	-2.5424	0.0014099	0.0048241	sp|Q9ZVX4|U90A1_ARATH UDP-glycosyltransferase 90A1 OS=Arabidopsis thaliana GN=UGT90A1 PE=2 SV=1//3.62837e-49
VIT_11s0016g01850	274.484	2161.81	-2.9774	9.3684e-42	5.0719e-40	sp|Q9LTA3|U91C1_ARATH UDP-glycosyltransferase 91C1 OS=Arabidopsis thaliana GN=UGT91C1 PE=2 SV=1//7.74867e-111
VIT_06s0004g07230	26.0621	250.883	-3.267	1.0646e-23	2.5746e-22	sp|O64733|U87A2_ARATH UDP-glycosyltransferase 87A2 OS=Arabidopsis thaliana GN=UGT87A2 PE=2 SV=1//1.02977e-171
VIT_06s0004g07240	1.52428	15.1965	-3.3175	0.0061132	0.01792	sp|O64732|U87A1_ARATH UDP-glycosyltransferase 87A1 OS=Arabidopsis thaliana GN=UGT87A1 PE=2 SV=1//4.4845e-158
VIT_16s0050g01590	12.0287	129.531	-3.4287	1.71e-15	2.4314e-14	sp|Q9LK73|U88A1_ARATH UDP-glycosyltransferase 88A1 OS=Arabidopsis thaliana GN=UGT88A1 PE=2 SV=1//2.14609e-154
VIT_06s0004g07310	98.4637	1119.55	-3.5072	1.1457e-60	1.0987e-58	sp|O64732|U87A1_ARATH UDP-glycosyltransferase 87A1 OS=Arabidopsis thaliana GN=UGT87A1 PE=2 SV=1//8.85666e-153
VIT_00s0218g00220	109.085	1475.55	-3.7577	1.2866e-19	2.4189e-18	sp|Q940V3|U91A1_ARATH UDP-glycosyltransferase 91A1 OS=Arabidopsis thaliana GN=UGT91A1 PE=2 SV=1//4.521e-170
VIT_14s0066g01480	3.13137	44.7158	-3.8359	1.575e-07	1.0461e-06	sp|Q9ZVX4|U90A1_ARATH UDP-glycosyltransferase 90A1 OS=Arabidopsis thaliana GN=UGT90A1 PE=2 SV=1//0
VIT_13s0019g03100	1.12659	17.6218	-3.9673	0.0010087	0.0035621	sp|Q9SK82|U85A1_ARATH UDP-glycosyltransferase 85A1 OS=Arabidopsis thaliana GN=UGT85A1 PE=1 SV=1//5.73311e-109
VIT_13s0019g03060	10.9347	175.621	-4.0055	7.5057e-24	1.8329e-22	sp|Q9ZWJ3|U85A2_ARATH UDP-glycosyltransferase 85A2 OS=Arabidopsis thaliana GN=UGT85A2 PE=2 SV=1//4.9526e-100
VIT_13s0019g03040	5.69944	99.0373	-4.1191	1.7532e-12	1.9636e-11	sp|Q9ZWJ3|U85A2_ARATH UDP-glycosyltransferase 85A2 OS=Arabidopsis thaliana GN=UGT85A2 PE=2 SV=1//7.26883e-104
VIT_19s0014g01950	13.2381	270.863	-4.3548	6.8237e-35	2.8374e-33	sp|Q9FN26|U79B6_ARATH UDP-glycosyltransferase 79B6 OS=Arabidopsis thaliana GN=UGT79B6 PE=2 SV=1//0
VIT_19s0014g01970	2.08758	69.8046	-5.0634	1.7847e-13	2.156e-12	sp|Q9FN28|U79B9_ARATH UDP-glycosyltransferase 79B9 OS=Arabidopsis thaliana GN=UGT79B9 PE=2 SV=1//1.16369e-170
VIT_13s0019g03120	1.52428	54.1688	-5.1513	8.0039e-11	7.6753e-10	sp|Q9SK82|U85A1_ARATH UDP-glycosyltransferase 85A1 OS=Arabidopsis thaliana GN=UGT85A1 PE=1 SV=1//1.07849e-69
VIT_05s0094g00960	0.480495	31.9446	-6.0549	2.0637e-07	1.3514e-06	sp|O22822|U74F2_ARATH UDP-glycosyltransferase 74F2 OS=Arabidopsis thaliana GN=UGT74F2 PE=1 SV=1//1.41008e-164
VIT_06s0004g07220	5.36825	393.118	-6.1944	3.3991e-53	2.6782e-51	sp|O64733|U87A2_ARATH UDP-glycosyltransferase 87A2 OS=Arabidopsis thaliana GN=UGT87A2 PE=2 SV=1//2.75488e-169
