# Supplementary material for: Transcriptome analysis of genes involved in anthocyanins biosynthesis and transport in berries of black and white spine grapes (Vitis davidii)
Source: Hereditas. 2016 Dec 7;153:17. doi: 10.1186/s41065-016-0021-1 (PMC5226110; doi:10.1186/s41065-016-0021-1)
Supplement: Additional file 3: Table S3. — Primers for qRT-PCR. (XLS 25 kb) [file 41065_2016_21_MOESM3_ESM.xls]

## Sheet: Sheet1
Gene ID	Primer name	Sequence (5' to 3')
VIT_02s0033g00410	MYBA1-F	GTCCTTGATTGCGGGTAG
	MYBA1-R	GAGGCTTTATAGCTTTGGTT
VIT_14s0060g01010	Bhlh-R	CCGTCTCACCCATTTCTA
	Bhlh-F	GATCGGACAACATCAACAA
VIT_14s0108g01070	NAC-F	CAGCGAAACGAGAACAGT
	NAC-R	TGAGGAGGAAGAAGAGGC
VIT_06s0004g02620	PAL-R	TTGAAGCTGCGGCTATTA
	PAL-F	TCTGAGGACCCAACCACT
VIT_16s0039g02040	4CL1-F	GACGGCGAGAACCCTAAC
	4CL1-R	GCTCCAGCAGAGTTCCAAT
VIT_16s0050g00390	4CL2-F	TAACCCAGTTCGCTTTCA
	4CL2-R	CTTCTCCGTTTGGCTTTT
VIT_05s0136g00260	CHS3-F	CCCTAAAGCCCGAGAAGT
	CHS3-R	AATAAACAACACGCAAGCA
VIT_13s0067g03820	CHI1-F	CACCAACGACCTCTTCCT
	CHI1-R	ACAGTCTTGCCCTTCCAC
VIT_13s0067g02870	CHI2-F	GAGTCAAAGATCACCGTAG
	CHI2-R	AGCCCATAAGTAGACAGC
VIT_04s0023g03370	F3H1-F	CTCCTACCCACTACGAACC
	F3H1-R	CAGACAACACCTCCAGCA
VIT_11s0016g01020	F3'H1-F	AGATAGATGGGTGGAGGAG
	F3'H1-R	CAGGACAACAATAGGGTG
VIT_17s0000g07200	F3'H2-F	GGATTCAGGAGCGGAGAC
	F3'H2-R	TGAGGAAGTGATAGAGGAGGAC
VIT_06s0009g02830	F3'5'H1-F	CCTCTTCTAGGTAACATGCC
	F3'5'H1-R	TAAGGAAAGCCTGAGCTG
VIT_06s0009g03010	F3'5'H2-F	TTTTATTCCGTCCATCGC
	F3'5'H2-R	GTGCTCCTCTATCATCCTTGTC
VIT_18s0001g12800	DFR-F	TTCACCTGGATGACCTCT
	DFR-R	ATGATACAATCGTGGGAG
VIT_02s0025g04720	LDOX-F	AGGATTTCATGGGCAGTT
	LDOX-R	GAGGTGGGAAGAGTGGTG
VIT_16s0039g02230	UFGT-F	ACCCACCTCGGTCGTGTA
	UFGT-R	CCCTTGCCTTGTCCCTTA
VIT_09s0002g06590	5GT-F	CCAAGCCTGAATCTACTG
	5GT-R	GTCTTCCGCTTTCTAACA
VIT_07s0031g00350	OMT-R	CCAGCGTTTATCCCAGAG
	OMT-F	TGGCGTTGATGAGTTTGA
VIT_01s0010g03510	OMT1-F	CGATGGTGGATGCTGATA
	OMT1-R	ATGGACTCTGCCTGCTCT
VIT_14s0068g01440	AT-F	AGACAGGCAACTGAAGAA
	AT-R	ATGTGATAGCCAACGAAC
VIT_03s0017g00870	3AT-F	CACCATTACCAGGCATTT
	3AT-R	CCTCCCTTAGTAGACCCAC
VIT_12s0028g00920	GST3-F	AGCCACCTTCCATTCACA
	GST3-R	TCATCCCACCATGCCTTC
VIT_04s0079g00690	GST4-F	GAGGAGAAAGCGGTAGTTG
	GST4-R	CCCATTCGAGGTAGGATC
VIT_19s0015g02690	GSTu25-F	GCTTCTTGAGATGAACCCAG
	GSTu25-R	CGGAGATTTATCGCACCA
VIT_16s0050g00910	AM2-F	GGCTGCTACTACATTCTTG
	AM2-R	GTTGTTTGCTCTACCTCCT
VIT_16s0050g02480	ABCC1-F	AGAGCCATCATCCCAACC
	ABCC1-R	AGGGCAAAGAACCCAGAG
VIT_10s0003g04390	ABCC2-F	CATTAGCAGGAAGATTGG
	ABCC2-R	CTGGAGCAGAGCAGAGTA
VIT_09s0002g02430	ABCC8-F	GAGGCTTTATCTGCTTTG
	ABCC8-R	CTCTGAGGGTTAGAATGG
VIT_14s0128g00600	UN-F	GGCATTGGCTTCGTTTCT
	UN-R	CGGTCAGGTTTGGGTTCT
VIT_04s0044g00580	Actin-F	CTTGCATCCCTCAGCACCTT
	Actin-R	TCCTGTGGACAATGGATGGA
